# Supplementary material for: Integrins Can Act as Suppressors of Ras-Mediated Oncogenesis in the Drosophila Wing Disc Epithelium
Source: Cancers (Basel). 2023 Nov 15;15(22):5432. doi: 10.3390/cancers15225432 (PMC10670217; doi:10.3390/cancers15225432)
Supplement: Supplementary file 1 [file cancers-15-05432-s001.zip]

Archive with 13 entries (13 files):
- Sup. Fig.S1.ai
- Sup. Fig.S2.ai
- Sup. Fig.S3.ai
- Supplementary Figure and Movie Legends.pdf
- Supplementary Figures/Sup. Fig.S1.jpg
- Supplementary Figures/Sup. Fig.S2.jpg
- Supplementary Figures/Sup. Fig.S3.jpg
- Supplementary Figures/Sup. Fig.S4.jpg
- Supplementary Movies/sup_mov_S1.avi
- Supplementary Movies/sup_mov_S2.avi
- Supplementary Movies/sup_mov_S3.avi
- Supplementary Movies/sup_mov_S4.avi
- Supplementary Movies/sup_mov_S5.avi
